# Supplementary material for: Green Extraction of Polysaccharides from Gleditsia japonica Var. delavayi Seeds: Optimization and Physicochemical Properties
Source: Foods. 2026 Mar 26;15(7):1139. doi: 10.3390/foods15071139 (PMC13074164; doi:10.3390/foods15071139)
Supplement: Supplementary file 1 [file foods-15-01139-s001.zip]

Archive with 2 entries (2 files):
- Supplementary Tables S1-S6.pdf
- Supplementary Text S1.pdf
